# Supplementary material for: Dipeptide repeat proteins activate a heat shock response found in C9ORF72-ALS/FTLD patients
Source: Acta Neuropathol Commun. 2018 Jul 4;6:55. doi: 10.1186/s40478-018-0555-8 (PMC6031111; doi:10.1186/s40478-018-0555-8)
Supplement: Supplementary file 5 — Table S3. Genes significantly changes in RNA-seq analysis from ALS patients. (XLSX 52 kb) [file 40478_2018_555_MOESM5_ESM.xlsx]

## Sheet: Header
Dipeptide repeat proteins activate a heat shock response found in C9ORF72-ALS/FTLD patients
Mordes et al.
Correspondence Kevin Eggan: eggan@mcb.harvard.edu

## Sheet: C9ALSCortex_UP
	GeneID	Chr	logFC	logCPM	LR	PValue	FDR	sig_double_cutoff	sig_FDR
844	HSPA6	chr1	6.37274	4.17936	28.846	7.83676e-08	0.00088467	Y	Y
7414	HSPA1A	chr6	3.36388	8.35257	29.6294	5.23061e-08	0.00088467	Y	Y
1893	SFN	chr1	3.32629	0.774664	16.0212	6.2636e-05	0.0337571	Y	Y
7133	CYP21A1P	chr6	3.2482	-2.11193	15.4625	8.41564e-05	0.0401856	Y	Y
8832	NPC1L1	chr7	3.21452	-0.910264	18.0183	2.18793e-05	0.0204773	Y	Y
18106	LOC100653515	chr17	2.71522	-2.29665	19.3028	1.11545e-05	0.0161797	Y	Y
2657	DES	chr2	2.70978	2.45862	15.0694	0.000103629	0.0457492	Y	Y
7415	HSPA1B	chr6	2.62184	7.88588	22.0738	2.62363e-06	0.0102313	Y	Y
13119	SERPINH1	chr11	2.60103	5.32124	22.4029	2.21043e-06	0.0102313	Y	Y
7386	HLA-DOB	chr6	2.47027	-1.53677	17.6279	2.68622e-05	0.0240142	Y	Y
3846	ADAMTS9	chr3	2.42794	3.54852	16.1234	5.93464e-05	0.0337571	Y	Y
8194	AQP1	chr7	2.42204	6.31555	17.3461	3.11534e-05	0.0260331	Y	Y
356	CHI3L1	chr1	2.36835	6.06966	22.8863	1.71869e-06	0.0100535	Y	Y
591	FAM167B	chr1	2.33613	0.784677	16.7876	4.18065e-05	0.0300047	Y	Y
19454	DNAJB1	chr19	2.31579	8.27647	28.1301	1.13429e-07	0.00088467	Y	Y
12151	CD44	chr11	2.31311	4.1939	18.991	1.31334e-05	0.0168961	Y	Y
17870	FOXJ1	chr17	2.25815	3.02261	15.6506	7.6188e-05	0.0378011	Y	Y
14614	COL4A1	chr13	2.25089	3.89167	19.5198	9.95647e-06	0.0161797	Y	Y
11110	BAG3	chr10	2.24302	6.66743	15.1967	9.68741e-05	0.0444443	Y	Y
2940	KCNE4	chr2	2.05898	2.9752	16.3423	5.28718e-05	0.032625	Y	Y
8548	HSPB1	chr7	2.02221	8.50481	16.809	4.13361e-05	0.0300047	Y	Y
19779	LOC100505495	chr19	1.88453	2.42115	19.2026	1.17555e-05	0.0161797	N	Y
12422	IL18BP	chr11	1.85601	2.22412	19.5356	9.87419e-06	0.0161797	N	Y
5454	LOC100129917	chr4	1.79638	1.29569	16.7078	4.36003e-05	0.0300047	N	Y
12565	MALAT1	chr11	1.68705	8.23881	15.6172	7.75474e-05	0.0378011	N	Y
8005	TDRG1	chr6	1.66267	0.267592	19.6387	9.35547e-06	0.0161797	N	Y
14615	COL4A2	chr13	1.58573	4.62344	21.5865	3.38218e-06	0.0113052	N	Y
20135	PODNL1	chr19	1.51767	0.809794	20.3708	6.37957e-06	0.0161797	N	Y
17661	CCDC144B	chr17	1.4608	1.12224	18.2534	1.93385e-05	0.0204773	N	Y
2140	TMEM79	chr1	1.38107	2.44725	17.5687	2.77111e-05	0.0240142	N	Y
12173	CHORDC1	chr11	1.28008	5.62896	16.751	4.26208e-05	0.0300047	N	Y
21774	C1QTNF6	chr22	1.23819	0.873388	16.4116	5.09721e-05	0.032625	N	Y
17975	JMJD6	chr17	1.21595	5.58872	19.8193	8.51203e-06	0.0161797	N	Y
487	DNAJB4	chr1	1.18919	5.50416	14.8916	0.000113868	0.0475767	N	Y
6571	P4HA2	chr5	1.13508	3.86604	17.0699	3.6028e-05	0.0290684	N	Y
19993	MKNK2	chr19	1.11406	6.50681	14.9101	0.000112756	0.0475767	N	Y
8884	PDIA4	chr7	1.09275	5.16425	18.7717	1.47341e-05	0.0172374	N	Y
8134	ZNF323	chr6	1.06382	3.62364	16.204	5.68727e-05	0.0332677	N	Y
4453	MANF	chr3	1.06148	4.37862	16.0301	6.23443e-05	0.0337571	N	Y
7986	TAP1	chr6	1.04291	4.4765	15.1368	9.9993e-05	0.044993	N	Y
1904	SHC1	chr1	0.963843	5.02238	16.3382	5.29852e-05	0.032625	N	Y
13640	DDIT3	chr12	0.944086	5.2062	15.804	7.02529e-05	0.0357343	N	Y
22254	XBP1	chr22	0.929001	5.07133	16.6164	4.57548e-05	0.0305877	N	Y
13215	STIP1	chr11	0.928511	7.60328	19.4511	1.0321e-05	0.0161797	N	Y
19440	DEDD2	chr19	0.902445	5.89269	16.2736	5.48226e-05	0.0328908	N	Y
21023	JAG1	chr20	0.881743	4.22614	14.9405	0.000110955	0.0475767	N	Y
13724	FKBP4	chr12	0.88141	8.05536	16.7101	4.35489e-05	0.0300047	N	Y
15490	PRPF39	chr14	0.861077	3.56422	15.9636	6.45738e-05	0.0337571	N	Y
21424	ZNF337	chr20	0.786143	4.00673	19.5923	9.58537e-06	0.0161797	N	Y
1889	SESN2	chr1	0.768061	4.78528	18.0895	2.1076e-05	0.0204773	N	Y
2304	ZDHHC18	chr1	0.766137	4.64445	18.0542	2.14709e-05	0.0204773	N	Y
8720	MEST	chr7	0.656079	4.65509	15.3002	9.17075e-05	0.0429155	N	Y

## Sheet: C9ALSCortex_DOWN
	GeneID	Chr	logFC	logCPM	LR	PValue	FDR	sig_double_cutoff	sig_FDR
21684	RWDD2B	chr21	-0.721326	3.99801	15.9533	6.49231e-05	0.0337571	N	Y
10199	C9orf72	chr9	-0.808105	4.65489	18.9076	1.37203e-05	0.0168961	N	Y
8618	LOC100128822	chr7	-1.12938	2.59518	19.3982	1.06108e-05	0.0161797	N	Y
22284	ALAS2	chrX	-4.4382	0.159037	18.2721	1.91496e-05	0.0204773	Y	Y

## Sheet: C9ALS_Cerebellum_UP
	GeneID	Chr	logFC	logCPM	LR	PValue	FDR	sig_double_cutoff	sig_FDR	sig_FDR_only
844	HSPA6	chr1	7.98274	6.03442	46.4242	9.52326e-12	2.22825e-07	Y	Y	N
13802	HOXC10	chr12	6.67041	-2.36011	41.7249	1.05064e-10	1.22915e-06	Y	Y	N
2876	HOXD8	chr2	6.30654	-3.47961	26.1348	3.18396e-07	0.000691678	Y	Y	N
5668	PF4V1	chr4	6.30446	-3.40855	12.3318	0.000445295	0.0476947	Y	Y	N
13805	HOXC13	chr12	6.27584	-3.5861	20.2204	6.90127e-06	0.0046136	Y	Y	N
8542	HOXA4	chr7	5.98704	-3.3929	20.2836	6.67696e-06	0.00459493	Y	Y	N
2883	HSPE1-MOB4	chr2	5.25254	-1.07137	13.9063	0.000192155	0.0303344	Y	Y	N
13803	HOXC11	chr12	5.25085	-4.01243	12.494	0.000408267	0.0452731	Y	Y	N
17951	HOXB6	chr17	5.2189	-3.94165	12.6732	0.000370942	0.0423381	Y	Y	N
21398	WFDC10B	chr20	5.10875	-3.6676	15.6939	7.44626e-05	0.0187341	Y	Y	N
19135	TTR	chr18	4.95551	2.98385	26.5335	2.59007e-07	0.000691678	Y	Y	N
7786	PRDM13	chr6	4.80253	-2.97498	26.7608	2.30265e-07	0.000691678	Y	Y	N
10286	DMRT3	chr9	4.74189	-3.7537	14.2423	0.000160719	0.0274756	Y	Y	N
21289	SLPI	chr20	4.44899	1.08662	19.4083	1.05549e-05	0.00574332	Y	Y	N
2657	DES	chr2	4.37579	2.34776	19.5947	9.57347e-06	0.0056	Y	Y	N
7414	HSPA1A	chr6	4.0296	9.48342	25.6163	4.16515e-07	0.000749662	Y	Y	N
7415	HSPA1B	chr6	3.79563	9.43966	26.0941	3.25176e-07	0.000691678	Y	Y	N
357	CHI3L2	chr1	3.7131	1.10907	13.367	0.000256086	0.0352465	Y	Y	N
12377	H19	chr11	3.49487	-0.145431	20.4506	6.11904e-06	0.00445745	Y	Y	N
845	HSPA7	chr1	3.41685	-0.12048	13.6092	0.000225074	0.0327202	Y	Y	N
14040	MGP	chr12	3.36586	3.61981	19.0008	1.30661e-05	0.00670741	Y	Y	N
4805	SHOX2	chr3	3.2907	-1.51005	27.0868	1.94522e-07	0.000691678	Y	Y	N
15558	SERPINA3	chr14	3.17099	6.6627	14.5927	0.000133434	0.0249766	Y	Y	N
19530	FCGBP	chr19	3.10356	3.70173	16.257	5.53059e-05	0.0155909	Y	Y	N
14694	HSPH1	chr13	3.02796	8.05178	30.2049	3.88727e-08	0.000227386	Y	Y	N
21668	PLAC4	chr21	3.00243	-2.28838	12.3911	0.000431385	0.0469467	Y	Y	N
9373	COL14A1	chr8	2.91066	0.671492	17.7592	2.50702e-05	0.00915408	Y	Y	N
21488	CLIC6	chr21	2.89271	-1.12881	17.2795	3.22657e-05	0.0106446	Y	Y	N
10719	OGN	chr9	2.88933	2.08245	21.0102	4.56843e-06	0.00368594	Y	Y	N
19454	DNAJB1	chr19	2.85375	9.03498	22.7216	1.8725e-06	0.00199149	Y	Y	N
1851	S100A9	chr1	2.8202	2.05966	15.9013	6.67314e-05	0.017158	Y	Y	N
23111	SRPX2	chrX	2.74116	-0.919152	13.0859	0.000297522	0.0380286	Y	Y	N
17870	FOXJ1	chr17	2.70032	1.41033	18.2873	1.89965e-05	0.00838744	Y	Y	N
13119	SERPINH1	chr11	2.65712	5.63133	19.4945	1.00891e-05	0.0056206	Y	Y	N
8548	HSPB1	chr7	2.59377	7.82436	19.6942	9.08747e-06	0.00547948	Y	Y	N
3046	LOC200772	chr2	2.5935	-1.29477	13.2102	0.000278431	0.0368259	Y	Y	N
21912	HMOX1	chr22	2.52133	3.1491	24.338	8.08267e-07	0.00118199	Y	Y	N
21024	JPH2	chr20	2.48676	-0.54859	13.6299	0.00022261	0.0327202	Y	Y	N
356	CHI3L1	chr1	2.47386	3.91137	16.0983	6.01368e-05	0.0161733	Y	Y	N
6685	PRLR	chr5	2.43659	-1.2427	13.3421	0.000259515	0.0355095	Y	Y	N
13792	HELB	chr12	2.42775	-1.71435	13.3102	0.000263973	0.0357019	Y	Y	N
3622	SPR	chr2	2.4237	3.36816	27.2579	1.78046e-07	0.000691678	Y	Y	N
20254	S1PR4	chr19	2.41431	-1.549	12.4845	0.000410339	0.0452883	Y	Y	N
2893	IGFBP2	chr2	2.39563	1.36527	18.6518	1.569e-05	0.00764823	Y	Y	N
4063	CP	chr3	2.37659	4.04813	18.805	1.44787e-05	0.00720793	Y	Y	N
15553	SERPINA1	chr14	2.37385	1.77322	13.0707	0.000299948	0.0380286	Y	Y	N
2940	KCNE4	chr2	2.37364	3.13891	16.3061	5.38915e-05	0.0153775	Y	Y	N
7330	HIST1H2AC	chr6	2.33049	3.21051	15.4832	8.32428e-05	0.0187841	Y	Y	N
132	AURKAPS1	chr1	2.273	-1.47975	12.4388	0.000420502	0.0461921	Y	Y	N
9995	TNFRSF10D	chr8	2.27262	1.93086	18.2166	1.97158e-05	0.00838744	Y	Y	N
21751	APOL4	chr22	2.19045	0.760978	18.9833	1.31866e-05	0.00670741	Y	Y	N
13233	TAGLN	chr11	2.16813	5.84915	12.3272	0.000446411	0.0476947	Y	Y	N
2269	WDR65	chr1	2.1497	-1.68827	12.567	0.000392627	0.0439554	Y	Y	N
10289	DNAJA1	chr9	2.14571	8.0371	22.1246	2.55515e-06	0.00239142	Y	Y	N
13036	RAB39A	chr11	2.12109	3.06771	15.4777	8.34825e-05	0.0187841	Y	Y	N
8329	COL1A2	chr7	2.01844	3.16174	13.4944	0.000239271	0.0336922	Y	Y	N
16445	SQRDL	chr15	2.00971	3.00109	21.1979	4.14221e-06	0.00346141	Y	Y	N
18959	LOC100130522	chr18	2.00537	-0.111872	14.4928	0.0001407	0.025922	Y	Y	N
6861	TGFBI	chr5	2.00047	1.80773	14.4609	0.000143097	0.0261577	Y	Y	N
7367	HIST1H4B	chr6	1.98784	-0.100625	15.7611	7.18656e-05	0.0182773	N	Y	Y
2905	IL1RL2	chr2	1.98483	-1.62448	13.3233	0.000262124	0.0356579	N	Y	Y
14217	PLBD1	chr12	1.97033	-0.0202848	13.4222	0.000248663	0.0346323	N	Y	Y
7581	MB21D1	chr6	1.96315	0.443647	20.0843	7.41043e-06	0.00481637	N	Y	Y
12173	CHORDC1	chr11	1.95843	5.49127	24.7571	6.50295e-07	0.00108683	N	Y	Y
7416	HSPA1L	chr6	1.9265	3.28993	23.1765	1.4779e-06	0.00181404	N	Y	Y
591	FAM167B	chr1	1.91458	0.970316	14.7771	0.000120998	0.0235925	N	Y	Y
9635	LOC100499183	chr8	1.89921	1.81511	12.6303	0.000379553	0.0431105	N	Y	Y
17973	ITGB3	chr17	1.89532	0.228745	12.6872	0.000368172	0.0423381	N	Y	Y
7092	CDKN1A	chr6	1.89116	5.36717	13.0677	0.000300427	0.0380286	N	Y	Y
487	DNAJB4	chr1	1.87379	6.14283	16.8349	4.07762e-05	0.0123907	N	Y	Y
15216	HSP90AA1	chr14	1.83667	11.6681	21.8773	2.90646e-06	0.00251872	N	Y	Y
9020	SLC13A4	chr7	1.79045	1.66715	18.1685	2.02198e-05	0.00844828	N	Y	Y
13215	STIP1	chr11	1.78728	8.27639	26.2098	3.06267e-07	0.000691678	N	Y	Y
7373	HIST1H4H	chr6	1.78278	1.23895	15.4775	8.3492e-05	0.0187841	N	Y	Y
8259	C7orf61	chr7	1.77851	1.87808	13.6463	0.000220682	0.0327202	N	Y	Y
848	HSPG2	chr1	1.77569	2.59902	17.6463	2.66039e-05	0.00915408	N	Y	Y
9996	TNFRSF11B	chr8	1.75645	1.90876	23.0673	1.56428e-06	0.00181404	N	Y	Y
13533	C1R	chr12	1.74639	4.43903	25.6724	4.04564e-07	0.000749662	N	Y	Y
13627	CSDA	chr12	1.74007	4.54403	15.5704	7.94877e-05	0.0187841	N	Y	Y
11688	P4HA1	chr10	1.7398	5.37484	20.7425	5.25372e-06	0.00396537	N	Y	Y
19779	LOC100505495	chr19	1.72651	2.40148	18.3675	1.82139e-05	0.00835626	N	Y	Y
11703	PDLIM1	chr10	1.72439	2.70331	12.4114	0.000426725	0.0466566	N	Y	Y
11110	BAG3	chr10	1.71618	7.49137	22.5811	2.0146e-06	0.00204946	N	Y	Y
12151	CD44	chr11	1.68968	5.72809	16.4191	5.07705e-05	0.0148491	N	Y	Y
18522	SECTM1	chr17	1.6879	0.842669	15.9949	6.35132e-05	0.0166975	N	Y	Y
4190	FOXL2	chr3	1.65622	-0.586883	13.0572	0.000302115	0.0380286	N	Y	Y
9965	SULF1	chr8	1.64656	3.647	15.5953	7.84495e-05	0.0187841	N	Y	Y
13535	C1S	chr12	1.6364	4.35407	22.9904	1.62812e-06	0.00181404	N	Y	Y
11990	APLNR	chr11	1.60184	5.75265	13.5948	0.000226808	0.0327202	N	Y	Y
14447	TBX3	chr12	1.58334	2.02035	20.3989	6.28668e-06	0.00445745	N	Y	Y
17578	BCL6B	chr17	1.57266	1.8112	16.1336	5.90268e-05	0.0160594	N	Y	Y
14483	TNFRSF1A	chr12	1.56033	4.92786	23.8518	1.04047e-06	0.00135249	N	Y	Y
12412	IFITM3	chr11	1.55299	6.67781	15.1659	9.8468e-05	0.020571	N	Y	Y
6568	OSMR	chr5	1.5519	3.4527	18.1069	2.08848e-05	0.00857302	N	Y	Y
14614	COL4A1	chr13	1.54274	3.91979	12.2319	0.000469786	0.0497378	N	Y	Y
11189	CASP7	chr10	1.53772	3.08157	19.6846	9.13325e-06	0.00547948	N	Y	Y
21286	SLCO4A1	chr20	1.52755	5.07476	14.2984	0.000155999	0.0272393	N	Y	Y
19248	BST2	chr19	1.52669	3.965	15.0776	0.00010318	0.0208122	N	Y	Y
11898	VIM	chr10	1.52663	6.20597	17.1913	3.37974e-05	0.0108328	N	Y	Y
19636	ICAM1	chr19	1.5205	2.25888	15.5583	8.00005e-05	0.0187841	N	Y	Y
12332	FOLR1	chr11	1.49764	-0.260544	14.2433	0.000160633	0.0274756	N	Y	Y
2902	IL1R1	chr2	1.49678	3.4784	13.6069	0.000225356	0.0327202	N	Y	Y
9205	ZC3HAV1	chr7	1.48268	2.88191	19.7376	8.88348e-06	0.00547948	N	Y	Y
13851	KCNJ8	chr12	1.48128	2.48195	16.9309	3.87659e-05	0.0120939	N	Y	Y
10115	ANXA1	chr9	1.48094	3.29757	14.6997	0.00012607	0.0241785	N	Y	Y
3263	MTHFD2	chr2	1.47659	3.93265	15.1082	0.000101522	0.0208122	N	Y	Y
13724	FKBP4	chr12	1.46849	9.08794	19.5171	9.97029e-06	0.0056206	N	Y	Y
927	KIAA0040	chr1	1.4624	2.51942	12.8785	0.000332381	0.0405055	N	Y	Y
16017	ISLR	chr15	1.44575	2.67669	17.3485	3.11139e-05	0.0105508	N	Y	Y
4736	RFTN1	chr3	1.44432	5.33926	24.4302	7.70494e-07	0.00118199	N	Y	Y
17974	ITGB4	chr17	1.44328	6.52061	15.3169	9.08977e-05	0.0198415	N	Y	Y
13043	RARRES3	chr11	1.4337	3.00756	13.289	0.000266973	0.0359002	N	Y	Y
4619	OXTR	chr3	1.43196	1.53489	13.2126	0.000278074	0.0368259	N	Y	Y
13357	VWA5A	chr11	1.42467	2.75939	16.8642	4.0152e-05	0.0123615	N	Y	Y
13592	CLEC2B	chr12	1.41677	2.31686	12.7028	0.000365114	0.0423381	N	Y	Y
267	CACYBP	chr1	1.39802	8.03298	17.6726	2.62385e-05	0.00915408	N	Y	Y
22380	CLIC2	chrX	1.38626	2.46638	15.4264	8.57809e-05	0.0191152	N	Y	Y
12200	CRYAB	chr11	1.38335	9.53628	16.7087	4.35816e-05	0.0130734	N	Y	Y
13841	ITGA5	chr12	1.37871	3.35577	15.2869	9.23527e-05	0.0198415	N	Y	Y
10444	HSPA5	chr9	1.32811	8.58027	13.8506	0.000197934	0.030875	N	Y	Y
11366	GDF10	chr10	1.31977	4.55	14.7308	0.000124001	0.0239783	N	Y	Y
21753	APOL6	chr22	1.28935	3.65215	17.7428	2.52868e-05	0.00915408	N	Y	Y
7413	HSP90AB1	chr6	1.28769	10.9406	15.2681	9.32799e-05	0.0198415	N	Y	Y
17146	NQO1	chr16	1.28464	4.60385	24.0706	9.28671e-07	0.00127818	N	Y	Y
8884	PDIA4	chr7	1.27632	5.58898	21.9785	2.75727e-06	0.00248133	N	Y	Y
22254	XBP1	chr22	1.26957	5.80405	18.0189	2.18724e-05	0.00867408	N	Y	Y
14978	AHSA1	chr14	1.26922	7.54821	17.6504	2.65456e-05	0.00915408	N	Y	Y
11065	AKR1C3	chr10	1.26829	3.46485	13.9138	0.000191389	0.0303344	N	Y	Y
13534	C1RL	chr12	1.26203	1.79211	17.8436	2.39823e-05	0.00915408	N	Y	Y
21651	MRPS6	chr21	1.258	5.2457	13.574	0.000229341	0.0327202	N	Y	Y
5097	ANKRD37	chr4	1.25573	2.90495	12.9839	0.000314173	0.0388942	N	Y	Y
13620	CPNE8	chr12	1.24734	3.86877	22.2945	2.33881e-06	0.00228014	N	Y	Y
19440	DEDD2	chr19	1.24682	6.21565	14.1854	0.000165652	0.0276852	N	Y	Y
17975	JMJD6	chr17	1.24635	6.68186	16.5416	4.75945e-05	0.0140964	N	Y	Y
9124	TMEM176B	chr7	1.23792	3.84166	17.2675	3.24697e-05	0.0106446	N	Y	Y
11628	MMRN2	chr10	1.2292	3.78695	12.9934	0.000312594	0.0388942	N	Y	Y
15892	DNAJA4	chr15	1.20119	7.53456	13.8964	0.000193171	0.0303344	N	Y	Y
15504	PYGL	chr14	1.19114	2.90728	14.4992	0.000140221	0.025922	N	Y	Y
18442	PYCR1	chr17	1.18471	4.05619	20.7841	5.1408e-06	0.00396537	N	Y	Y
690	GADD45A	chr1	1.18071	3.52905	13.6777	0.000217017	0.0327202	N	Y	Y
7811	PXDC1	chr6	1.17671	4.28537	13.6168	0.000224176	0.0327202	N	Y	Y
10941	TLR4	chr9	1.17666	4.39258	12.8924	0.000329915	0.0404154	N	Y	Y
22342	BGN	chrX	1.1674	4.54553	12.717	0.000362337	0.0423381	N	Y	Y
7840	RNF144B	chr6	1.16647	3.72316	12.6958	0.00036647	0.0423381	N	Y	Y
9907	SCARA3	chr8	1.16624	5.85615	13.4042	0.000251061	0.0347594	N	Y	Y
2071	TAGLN2	chr1	1.16115	5.76096	14.3804	0.000149346	0.0270884	N	Y	Y
731	GNG12	chr1	1.15451	4.85773	12.7006	0.000365538	0.0423381	N	Y	Y
4832	SLC9A9	chr3	1.15018	3.51095	13.9901	0.000183777	0.03007	N	Y	Y
12035	BBOX1	chr11	1.12433	4.26178	15.149	9.93502e-05	0.0205716	N	Y	Y
4453	MANF	chr3	1.11888	4.46876	14.3223	0.000154033	0.0271134	N	Y	Y
6769	SLC12A7	chr5	1.11314	3.81331	14.652	0.000129295	0.0245843	N	Y	Y
2140	TMEM79	chr1	1.11258	2.86408	13.2092	0.000278579	0.0368259	N	Y	Y
10913	STOM	chr9	1.1114	7.52965	13.1876	0.000281813	0.0368373	N	Y	Y
2932	ITM2C	chr2	1.10855	8.73499	15.2014	9.66296e-05	0.0203688	N	Y	Y
3855	ALDH1L1	chr3	1.10686	6.82797	18.4904	1.7076e-05	0.00815397	N	Y	Y
2099	TGFBR3	chr1	1.10428	4.01866	16.3859	5.16685e-05	0.0149252	N	Y	Y
3683	TMBIM1	chr2	1.10194	6.58547	17.7668	2.497e-05	0.00915408	N	Y	Y
15292	LRP10	chr14	1.10145	5.39638	14.9482	0.000110504	0.0219117	N	Y	Y
10772	PLIN2	chr9	1.10084	3.15086	12.7656	0.000353056	0.0419331	N	Y	Y
375	CLIC4	chr1	1.09419	6.44517	16.1543	5.83859e-05	0.0160594	N	Y	Y
11040	ACSL5	chr10	1.0884	3.96161	12.8966	0.000329172	0.0404154	N	Y	Y
13814	HSP90B1	chr12	1.08304	8.49114	16.1932	5.71981e-05	0.0159324	N	Y	Y
14041	MGST1	chr12	1.08083	6.04545	15.5207	8.16048e-05	0.0187841	N	Y	Y
10430	GSN	chr9	1.07848	7.43675	17.8922	2.33777e-05	0.00911651	N	Y	Y
1612	PLOD1	chr1	1.07624	5.74688	17.6777	2.61675e-05	0.00915408	N	Y	Y
5012	WWTR1	chr3	1.06129	5.08127	13.1388	0.00028924	0.0373902	N	Y	Y
7651	MRPL18	chr6	1.04679	5.60359	18.4332	1.75966e-05	0.00823451	N	Y	Y
11692	PARD3	chr10	1.04113	3.65177	13.6152	0.000224362	0.0327202	N	Y	Y
5389	HOPX	chr4	1.04005	6.56138	19.3349	1.09685e-05	0.00583276	N	Y	Y
22609	GYG2	chrX	1.03853	3.85076	15.487	8.30725e-05	0.0187841	N	Y	Y
7947	SNX3	chr6	1.03714	7.67361	15.0812	0.000102986	0.0208122	N	Y	Y
2881	HSPD1	chr2	1.03194	8.23801	18.0619	2.13841e-05	0.00862663	N	Y	Y
105	ASAP3	chr1	1.02753	4.2687	16.0027	6.32513e-05	0.0166975	N	Y	Y
22868	MSN	chrX	1.0214	6.82994	14.6376	0.000130287	0.0245843	N	Y	Y
14500	TUBA1C	chr12	1.01867	4.09889	12.684	0.000368805	0.0423381	N	Y	Y
14905	SUGT1	chr13	1.01138	5.1738	18.241	1.94646e-05	0.00838744	N	Y	Y
858	IFI16	chr1	1.00452	4.10829	13.8278	0.000200354	0.0309899	N	Y	Y
9139	TPST1	chr7	0.999896	4.59921	18.268	1.91908e-05	0.00838744	N	Y	Y
1552	PDPN	chr1	0.976428	4.51532	14.3212	0.000154119	0.0271134	N	Y	Y
5944	ADCY2	chr5	0.958733	6.72459	13.1925	0.000281074	0.0368373	N	Y	Y
9368	CLU	chr8	0.920598	12.1461	13.485	0.000240474	0.0336922	N	Y	Y
298	CCT3	chr1	0.90231	8.08951	14.0282	0.00018009	0.0296742	N	Y	Y
19303	CALR	chr19	0.894244	8.33625	15.642	7.6535e-05	0.0187841	N	Y	Y
10691	NEK6	chr9	0.893606	4.43792	13.8187	0.000201319	0.0309899	N	Y	Y
3705	TNS1	chr2	0.88229	6.16531	14.8735	0.000114965	0.0226046	N	Y	Y
7986	TAP1	chr6	0.871044	4.72252	13.5617	0.000230853	0.0327363	N	Y	Y
2882	HSPE1	chr2	0.865723	5.85457	14.2333	0.000161485	0.0274756	N	Y	Y
12153	CD59	chr11	0.844549	9.02822	14.2268	0.000162049	0.0274756	N	Y	Y
4686	PRICKLE2	chr3	0.84195	4.27814	12.8254	0.000341938	0.0411445	N	Y	Y
11696	PCBD1	chr10	0.83873	5.91469	12.7992	0.00034676	0.0413954	N	Y	Y
383	CNN3	chr1	0.807535	7.46614	15.5347	8.10052e-05	0.0187841	N	Y	Y
2988	LMAN2L	chr2	0.792859	4.80003	13.0561	0.000302304	0.0380286	N	Y	Y
22759	MAOB	chrX	0.779128	5.92398	13.58	0.000228611	0.0327202	N	Y	Y
13154	SLC3A2	chr11	0.759028	7.07791	12.3116	0.000450158	0.0478764	N	Y	Y
952	KLHDC8A	chr1	0.754235	5.39635	13.1671	0.000284913	0.0370355	N	Y	Y
9029	SLC4A2	chr7	0.739469	4.9768	12.6782	0.00036994	0.0423381	N	Y	Y
4195	FXR1	chr3	0.662879	6.83587	12.5989	0.000385982	0.043629	N	Y	Y
13334	UBE2L6	chr11	0.648272	5.83115	12.3412	0.000443062	0.0476947	N	Y	Y

## Sheet: C9ALS_Cerebellum_DOWN
	GeneID	Chr	logFC	logCPM	LR	PValue	FDR	sig_double_cutoff	sig_FDR	sig_FDR_only
4575	NICN1	chr3	-0.588872	5.35219	12.5428	0.000397739	0.0443157	N	Y	Y
17888	GDPD1	chr17	-0.590825	4.88944	13.5784	0.000228801	0.0327202	N	Y	Y
22604	GRIPAP1	chrX	-0.614634	6.87978	13.6967	0.000214832	0.0327202	N	Y	Y
11263	DNAJC9	chr10	-0.623441	4.99661	12.8409	0.000339121	0.0411127	N	Y	Y
13857	KIAA0528	chr12	-0.645023	6.28338	12.8202	0.0003429	0.0411445	N	Y	Y
21332	SS18L1	chr20	-0.672689	6.72215	14.3575	0.000151179	0.0271134	N	Y	Y
13752	GLS2	chr12	-0.705727	5.91897	12.575	0.000390946	0.0439554	N	Y	Y
5388	HNRPDL	chr4	-0.793085	8.1184	14.2064	0.000163815	0.0275752	N	Y	Y
11247	CYP2E1	chr10	-0.79746	3.55037	15.0068	0.000107123	0.0214228	N	Y	Y
16580	ARHGDIG	chr16	-0.835791	6.5067	14.1412	0.000169585	0.0281415	N	Y	Y
21168	OPRL1	chr20	-0.85256	3.80199	13.9525	0.000187487	0.0302539	N	Y	Y
17184	PGP	chr16	-0.857183	5.82109	13.9248	0.000190271	0.0303344	N	Y	Y
20437	TNFAIP8L1	chr19	-0.869692	4.77068	15.285	9.24471e-05	0.0198415	N	Y	Y
1937	SLC35E2	chr1	-0.88755	5.19991	15.2754	9.29167e-05	0.0198415	N	Y	Y
17216	PRRT2	chr16	-0.89914	8.40725	13.976	0.000185162	0.0300863	N	Y	Y
17510	ADAM11	chr17	-0.910115	7.48412	14.3404	0.000152553	0.0271134	N	Y	Y
20422	TMEM145	chr19	-0.997184	6.79205	12.9932	0.000312619	0.0388942	N	Y	Y
7219	FBXO9	chr6	-1.05606	6.10851	17.2508	3.27553e-05	0.0106446	N	Y	Y
17641	CA4	chr17	-1.18237	5.93068	17.1491	3.45581e-05	0.0109269	N	Y	Y
10199	C9orf72	chr9	-1.2411	5.77819	34.8681	3.5282e-09	2.75176e-05	N	Y	Y
20970	FAM209B	chr20	-2.78292	-2.30027	15.5383	8.08485e-05	0.0187841	Y	Y	N
5406	IBSP	chr4	-4.34485	-0.263781	15.931	6.56952e-05	0.0170793	Y	Y	N
10834	RNF183	chr9	-4.62693	-3.91237	12.3451	0.000442137	0.0476947	Y	Y	N

## Sheet: sALS_Cortex_UP
	GeneID	Chr	logFC	logCPM	LR	PValue	FDR	sig_double_cutoff	sig_FDR	sig_FDR_only
18980	LOC400655	chr18	8.05632	-0.866593	18.91	1.37035e-05	0.0240537	Y	Y	N
7454	KIAA0408	chr6	4.60283	-3.46123	16.6627	4.46503e-05	0.0384144	Y	Y	N
72	ANGPTL7	chr1	2.43827	-0.882891	20.4034	6.2717e-06	0.0196696	Y	Y	N
2894	IGFBP5	chr2	0.785778	6.36443	15.3475	8.94407e-05	0.0433702	N	Y	Y

## Sheet: sALSCortex_DOWN
	GeneID	Chr	logFC	logCPM	LR	PValue	FDR	sig_double_cutoff	sig_FDR	sig_FDR_only
1538	PARK7	chr1	-0.477688	7.94751	15.2763	9.28733e-05	0.0433702	N	Y	Y
22385	COX7B	chrX	-0.483906	6.67453	15.3058	9.14333e-05	0.0433702	N	Y	Y
13019	PSMC3	chr11	-0.48464	7.38211	16.3531	5.25713e-05	0.0395884	N	Y	Y
11890	USMG5	chr10	-0.485316	6.9047	15.0371	0.000105416	0.0451354	N	Y	Y
1225	MINOS1	chr1	-0.493437	6.82251	15.0958	0.000102189	0.0451354	N	Y	Y
17121	NDUFB10	chr16	-0.519503	6.55308	17.2684	3.24547e-05	0.0355789	N	Y	Y
13618	COX6A1	chr12	-0.526946	8.7131	16.517	4.82168e-05	0.0384144	N	Y	Y
17565	ATP5H	chr17	-0.530402	7.21658	15.7873	7.08762e-05	0.0420176	N	Y	Y
18435	PSMC5	chr17	-0.533238	7.47756	19.0418	1.27888e-05	0.0240537	N	Y	Y
19400	COX6B1	chr19	-0.539407	7.7031	14.7663	0.000121692	0.0480717	N	Y	Y
6909	UQCRQ	chr5	-0.556866	6.81157	20.1692	7.08855e-06	0.0196696	N	Y	Y
8947	PSMG3	chr7	-0.557105	5.40376	14.6781	0.000127517	0.0480717	N	Y	Y
22039	MRPL40	chr22	-0.559284	4.73751	15.0697	0.000103613	0.0451354	N	Y	Y
9378	COX6C	chr8	-0.568002	7.66056	16.2429	5.57184e-05	0.0395884	N	Y	Y
12722	NDUFS8	chr11	-0.569734	6.45365	14.764	0.000121842	0.0480717	N	Y	Y
2610	COX5B	chr2	-0.577417	8.22661	14.65	0.000129435	0.0480717	N	Y	Y
16739	COX4I1	chr16	-0.580196	9.20481	18.3169	1.87036e-05	0.0273517	N	Y	Y
21940	LGALS1	chr22	-0.588083	7.23341	14.8331	0.000117457	0.0480717	N	Y	Y
16584	ASPHD1	chr16	-0.5988	6.96849	14.5982	0.000133045	0.0485723	N	Y	Y
11650	NDUFB8	chr10	-0.599787	8.02229	20.191	7.00836e-06	0.0196696	N	Y	Y
12255	DRAP1	chr11	-0.6097	6.66883	16.5714	4.68521e-05	0.0384144	N	Y	Y
15403	NDUFB1	chr14	-0.618407	5.81298	14.7802	0.000120799	0.0480717	N	Y	Y
22883	NDUFA1	chrX	-0.623971	6.67562	18.6848	1.54204e-05	0.0240537	N	Y	Y
6193	FBLL1	chr5	-0.627553	5.34629	15.8384	6.89883e-05	0.0420176	N	Y	Y
19616	HCN2	chr19	-0.629805	8.16177	15.9007	6.67542e-05	0.0420176	N	Y	Y
19245	BRSK1	chr19	-0.631117	8.85736	19.8688	8.29434e-06	0.0196696	N	Y	Y
5323	FLJ20021	chr4	-0.635377	3.55759	15.025	0.000106097	0.0451354	N	Y	Y
15016	BEGAIN	chr14	-0.651513	6.18723	15.5914	7.86104e-05	0.0433702	N	Y	Y
1222	MIB2	chr1	-0.655568	6.27511	14.7175	0.000124885	0.0480717	N	Y	Y
20028	NDUFB7	chr19	-0.656636	6.7747	16.6482	4.49939e-05	0.0384144	N	Y	Y
17150	NTHL1	chr16	-0.660213	4.63468	15.5621	7.98374e-05	0.0433702	N	Y	Y
22063	PANX2	chr22	-0.664797	6.81419	19.5468	9.81644e-06	0.0208805	N	Y	Y
6283	HIGD2A	chr5	-0.666676	5.78292	15.5551	8.01347e-05	0.0433702	N	Y	Y
12324	FKBP2	chr11	-0.685545	6.04812	16.2389	5.58345e-05	0.0395884	N	Y	Y
4062	COX17	chr3	-0.694846	4.78093	21.011	4.56665e-06	0.0196696	N	Y	Y
10920	SURF2	chr9	-0.69963	4.28276	16.0904	6.03907e-05	0.0415595	N	Y	Y
13450	ARL6IP4	chr12	-0.710853	7.42814	15.3032	9.15611e-05	0.0433702	N	Y	Y
8252	C7orf50	chr7	-0.72947	6.53262	14.5716	0.000134935	0.0485723	N	Y	Y
19278	C19orf60	chr19	-0.741129	5.34554	17.1572	3.44103e-05	0.0355789	N	Y	Y
21247	ROMO1	chr20	-0.742594	5.04643	15.245	9.44263e-05	0.0433702	N	Y	Y
20025	NDUFA13	chr19	-0.743411	7.96855	17.2385	3.2969e-05	0.0355789	N	Y	Y
1393	NDUFS5	chr1	-0.746911	7.7576	15.762	7.18312e-05	0.0420176	N	Y	Y
10176	C9orf24	chr9	-0.758748	4.25989	15.9844	6.38677e-05	0.0420176	N	Y	Y
5210	CPLX1	chr4	-0.777079	8.77557	16.4766	4.92535e-05	0.0384144	N	Y	Y
16812	FAM173A	chr16	-0.826384	4.84742	18.7809	1.4663e-05	0.0240537	N	Y	Y
7056	C6orf226	chr6	-0.837069	2.43227	16.5021	4.85955e-05	0.0384144	N	Y	Y
16875	HAGHL	chr16	-0.84288	4.55029	20.3999	6.2832e-06	0.0196696	N	Y	Y
20676	ZNF580	chr19	-0.852545	4.76104	15.2566	9.385e-05	0.0433702	N	Y	Y
20444	TPGS1	chr19	-0.861176	4.05919	15.4025	8.68756e-05	0.0433702	N	Y	Y
20448	TRAPPC5	chr19	-0.870663	5.58645	15.8129	6.99258e-05	0.0420176	N	Y	Y
19384	CLEC11A	chr19	-0.870855	3.20021	17.3478	3.11251e-05	0.0355789	N	Y	Y
15726	ZNF219	chr14	-0.879888	5.48591	17.3744	3.06929e-05	0.0355789	N	Y	Y
20026	NDUFA3	chr19	-0.895787	6.51986	17.3107	3.17391e-05	0.0355789	N	Y	Y
10674	MRPL41	chr9	-0.947491	6.43053	14.6836	0.000127147	0.0480717	N	Y	Y
21258	SCAND1	chr20	-0.95758	5.86972	20.8844	4.87853e-06	0.0196696	N	Y	Y
21833	CRYBB2P1	chr22	-1.02368	3.73738	17.0455	3.64943e-05	0.0355789	N	Y	Y
22936	PCSK1N	chrX	-1.0326	8.30524	17.0696	3.60337e-05	0.0355789	N	Y	Y
11479	LOC100188947	chr10	-1.44643	-0.769426	15.2429	9.45329e-05	0.0433702	N	Y	Y
3681	TLX2	chr2	-1.5318	-0.191904	22.7136	1.88035e-06	0.0196696	N	Y	Y
14911	TEX29	chr13	-1.53236	2.57232	19.8431	8.40655e-06	0.0196696	N	Y	Y
3769	VAX2	chr2	-1.62659	-0.134141	25.2611	5.00701e-07	0.0117154	N	Y	Y
